# Supplementary material for: Gardnerella vaginalis clades in pregnancy: New insights into the interactions with the vaginal microbiome
Source: PLoS One. 2022 Jun 14;17(6):e0269590. doi: 10.1371/journal.pone.0269590 (PMC9197028; doi:10.1371/journal.pone.0269590)
Supplement: S1 File — N = negative; P = positive. (XLSX) [file pone.0269590.s008.xlsx]

## Sheet: Foglio1
woman	Pregnancy trimester	Vaginal status	Clade 1	Clade 2	Clade 3	Clade 4	Sialidase A gene
1	I	BV	P	P	N	P	P
1	III	H	P	N	N	P	P
2	I	H	P	N	N	P	P
2	III	H	P	N	P	N	P
3	III	H	P	N	N	P	P
3	I	I	P	N	N	P	P
5	I	H	P	P	N	P	P
5	III	H	P	P	N	P	P
6	I	I	P	P	N	N	P
6	III	H	N	P	N	N	P
7	III	H	N	P	N	P	P
7	I	I	N	P	N	P	P
10	I	H	P	N	N	P	P
10	III	H	P	N	N	P	P
11	III	H	N	N	N	P	N
11	I	H	N	N	N	P	N
17	I	H	P	N	N	P	P
17	III	H	P	N	N	P	P
20	III	H	P	N	P	P	P
20	I	H	P	P	N	P	P
21	I	I	P	N	N	P	P
21	III	H	P	P	N	P	N
22	I	BV	P	P	N	P	P
22	III	H	P	N	P	P	P
25	I	H	P	N	N	P	P
25	III	H	P	N	P	P	P
26	III	H	P	N	N	P	P
26	I	I	P	N	N	P	P
29	I	H	N	N	N	P	P
29	III	H	P	N	N	P	N
30	I	I	N	P	N	P	P
30	III	H	N	P	N	P	P
32	III	H	P	N	P	P	P
32	I	H	P	N	P	P	P
34	III	I	N	N	P	P	P
34	I	H	P	N	N	P	P
36	III	H	P	P	N	P	P
36	I	I	P	N	N	P	P
41	III	H	P	N	N	P	P
41	I	I	P	N	N	P	P
42	I	I	P	N	N	P	P
42	III	H	P	N	P	P	P
46	III	H	P	N	P	P	P
46	I	BV	P	P	N	P	P
47	III	H	P	N	N	P	P
47	I	H	P	N	N	P	P
50	III	H	N	P	N	N	P
50	I	H	P	P	N	P	P
51	III	H	P	N	N	P	P
51	I	H	N	N	N	P	N
54	III	BV	N	N	N	N	P
54	I	I	N	N	N	N	N
55	I	H	P	N	N	P	P
55	III	H	P	P	N	P	P
56	I	H	P	N	N	N	P
56	III	H	P	N	N	P	P
57	I	BV	P	P	P	N	P
57	III	BV	P	P	P	N	P
58	I	I	P	N	N	N	P
58	III	H	P	P	N	P	P
59	III	H	P	N	P	N	P
59	I	I	N	N	P	N	P
60	III	I	P	N	N	N	P
60	I	H	N	N	N	N	P
63	I	BV	P	P	N	P	P
63	III	H	P	P	N	P	P
64	I	H	P	P	N	P	P
64	III	H	P	P	N	P	P
65	I	BV	P	P	N	P	P
65	III	H	P	P	N	P	P
66	III	H	P	P	N	P	P
66	I	I	P	P	N	P	P
69	I	I	P	N	P	P	P
69	III	BV	P	N	N	P	P
70	I	BV	P	P	N	P	P
70	III	H	P	N	N	P	P
73	III	H	N	P	N	P	P
73	I	H	P	P	P	P	P
75	I	I	N	N	N	P	P
75	III	H	P	N	N	N	N
76	III	H	P	N	N	N	P
76	I	I	P	N	N	N	N
79	I	I	P	P	N	P	P
79	III	H	N	P	N	P	P
81	I	I	P	N	P	P	P
81	III	H	N	N	N	P	P
82	III	H	P	N	N	P	P
82	I	I	P	N	N	P	P
83	III	H	N	N	N	P	N
83	I	H	P	N	N	N	N
84	III	H	N	P	N	N	P
84	I	H	P	N	N	P	P
89	I	H	N	N	N	P	P
89	III	H	N	N	N	P	P
90	III	H	N	P	N	P	P
90	I	H	N	P	N	P	P
93	I	H	N	N	N	P	P
93	III	H	P	N	N	P	N
94	III	H	N	P	N	P	P
94	I	H	N	P	N	P	P
95	I	H	N	P	N	N	P
95	III	H	N	P	N	P	P
96	I	H	N	P	N	P	P
96	III	H	N	P	N	P	P
97	I	BV	P	P	N	P	P
97	III	H	N	N	N	P	N
100	III	BV	P	P	P	P	P
100	I	BV	P	P	P	P	P
101	I	H	P	P	P	P	P
101	III	H	P	P	P	P	P
103	I	H	P	N	P	P	P
103	III	H	P	P	P	P	P
105	III	H	P	N	N	P	P
105	I	H	P	N	P	P	P
107	III	H	P	N	P	P	P
107	I	BV	P	N	P	P	P
108	I	BV	P	N	P	P	P
108	III	H	P	N	P	P	P
111	III	H	P	P	P	P	P
111	I	H	P	P	P	P	P
112	I	H	N	N	N	N	P
112	III	I	P	P	N	P	N
